# Supplementary material for: Searching for novel cell cycle regulators in Trypanosoma brucei with an RNA interference screen
Source: BMC Res Notes. 2009 Mar 23;2:46. doi: 10.1186/1756-0500-2-46 (PMC2674452; doi:10.1186/1756-0500-2-46)
Supplement: Additional File 1 — RNAi vector inserts (integrated into the ribosomal DNA spacer region) were PCR-amplified from genomic DNA of procyclic clones analysed in this study, sequenced and analysed by BLAST. [file 1756-0500-2-46-S1.xls]

## Sheet: Sheet1
Clone	Growth phenotype following induction	Gene identity	GeneDB IDs	Location of RNAi fragment	Length of insert (bp)
6	None	Unknown -sequencing failed			350
7	None	Unknown - PCR failed
8	Slower growth from day 4	TOR-like 2	Tb927.1.1930	CDS.	400
10	None	kDNA, inverted repeats	kDNA, minicircle		1700
11	Slower growth from day 4	Conserved hypothetical	Tb927.8.7490	Intergenic/CDS. Spans approx. 200bp upstream of Tb927.8.7490 ORF and first 200 bp of CDS.	400
12	Slightly slower growth from day 4	Conserved hypothetical/conserved hypothetical	Tb11.12.0004/Tb11.12.0005	Intergenic/CDS of both genes.	1600
13	Slower growth from day 4	Conserved hypothetical/protein phosphatase 1	Tb11.01.0460/Tb11.01.0450	Intergenic. Spans region 501 bp downstream of Tb11.01.0460 ORF and 413 bp upstream of Tb11.01.450 ORF.	300
14	None	Conserved hypothetical	Tb927.7.5510	Intergenic/CDS. Spans region 128 bp uptream of Tb927.7.5510 ORFand first 680 bp of CDS.	800
15	None	No hit found (NCBI/GeneDB)			400
16	None	kDNA, minicircle	kDNA, minicircle		800
17	None	Unknown - PCR failed
18	None	Protein phosphatase 2A/DNAJ chaperone protein	Tb11.01.8750/Tb11.01.8740	Intergenic/CDS of both genes. Spans region from last 686 bp of Tb11.01.8750 ORF to first 202 bp of Tb11.01.8740 ORF.	1500
19	None	Conserved hypothetical	Tb10.70.5450	Intergenic/CDS. Spans region 200 bp upstream of Tb10.70.5450 ORF and first 680 bpCDS.	1100
20	None	Unknown - PCR failed
21	Slightly slower growth from day 7	No hit found (NCBI/GeneDB)			600
22	None	No hit found (NCBI/GeneDB)			200
23	None	Insert too small/no insert so no sequence obtained			50
24	Slower growth from day 6	Conserved hypothetical	Tb11.01.8690	CDS.	300
26	None	Probably VSG	VSG		600
27	None	Hypothetical (unlikely)	Tb927.1.460	CDS/intergenic	350
28	None	Conserved hypothetical/protein kinase C substrate	Tb927.7.930/Tb927.7.940	CDS/intergenic of both genes.	1200
30	None	Conserved hypothetical	Tb11.01.7940	CDS.	800
31	Slower growth from day 4	Unknown - PCR failed
32	None	Conserved hypothetical/Golgi SNARE protein-like	Tb11.01.2020/Tb11.01.2030	CDS/intergenic of both genes.	465
33	Slower growth from day 4	Radial spoke protein 3	Tb11.47.0034	Intergenic/CDS (first 16 bp only).	700
34	Faster growth from day 3 but control grew very poorly	Unknown - PCR failed
35	None	PACRGB/hypothetical (unlikely) (strand switch)	Tb09.211.1470/Tb09.211.1460	Intergenic. Spans region 33 bp downstream of Tb09.211.1470 ORF to 580 bp downstream of Tb09.211.1460 ORF.	581
36	Slightly slower growth from day 6	Insert too small/no insert so no sequence obtained			50
37	None	Insert too small/no insert so no sequence obtained			100
38	Slightly slower growth from day 4	Hypothetical (unlikely)	Tb927.1.2650	Intergenic/CDS.	200
40	None	Conserved hypothetical	Tb09.211.0080	CDS.	84
41	None	Methyltransferase (putative) (mRNA cap methyltransferase-like)	Tb927.7.2080	CDS.	291
42	None	Highly repetitive sequence chr 3 and 11	Highly repetitive sequence		1300
43	None	Unknown - PCR failed
44	Growth arrest from day 4	Electron transfer protein (putative)/conserved hypothetical	Tb927.8.3380/Tb927.8.3390	Intergenic. Spans region 363 bp downstream of Tb927.8.3380 ORF to 405 bp upstream of Tb927.8.3390 ORF.	600
45	Slightly slower growth from day 4	Conserved hypothetical/exosome complex exonuclease RRP44 (putative)	Tb11.01.0270/Tb11.01.0260	CDS/intergenic for both genes.	2000
46	None	No hit found (NCBI/GeneDB)			224
47	None	Between VSG and ESAG9		Intergenic.	400
48	None	Subtelomeric repeats		Intergenic/CDS.	178
49	Slower growth from day 2-7, then recovers	Subtelomeric repeats		Intergenic/CDS.	189
52	None	Conserved hypothetical/putative zinc binding protein	Tb927.6.4800/Tb927.6.4810	Intergenic/CDS for both genes. Spans region from 3` end Tb927.6.4800 ORF (1 bp overlap) to first 88 bp of Tb927.6.4810 ORF.	581
53	Growth arrest from day 4 but control grew very poorly	RHS protein		CDS.	300
54	None	Subtelomeric repeats		Intergenic.	1400
55	None	Conserved hypothetical/VSG-related	Tb927.8.7310/Tb927.8.7300 and others	Intergenic. Spans region from ~550 bp downstream of Tb927.8.7310 ORF to 152 bp upstream of Tb927.8.7300 ORF.	317
56	None	VSG	Tb10.v4.0001	CDS and intergenic	900
57	None	No hit found (NCBI/GeneDB)			153
58	None	Conserved hypothetical (leucine-rich repeat protein)/conserved hypothetical	Tb11.02.2850/Tb11.02.2860	Intergenic. Spans region from 11 bp downstream of Tb11.02.2850 ORF to 1405 bp upstream of Tb11.02.2860 ORF.	200
59	None	ESAG or VSG expression site			1000
61	None	No hit found (NCBI/GeneDB)			800
62	None	Subtelomeric repeats		Intergenic.	613
63	None	Conserved hypothetical/conserved hypothetical.	Tb09.211.4690/Tb09.211.4680	Intergenic. Spans region from 113 bp downstream of Tb09.211.4690 ORF to 722 bp upstream of Tb09.211.4680 ORF.	130
64	Slightly faster growth from day 4, but control grew poorly	No hit found (NCBI/GeneDB)			700
65	None	Two PCR products. 1: conserved hypothetical/hypothetical (unlikely); 2: sequencing failed	Tb927.1.2720/Tb927.1.2730; or unknown	Product 1: intergenic. Spans region from 362 bp downstream of Tb927.1.2720 ORF to ~400 bp upstream of Tb927.1.2730 ORF.	1: 900; 2: 550
66	None	Unknown - PCR failed
67	None	65 kDa invariant surface glycoprotein (ISG65)	Tb927.2.3270/Tb927.2.3280/Tb927.2.3290/Tb927.2.3300/Tb927.2.3310/Tb927.2.3320	CDS.	199
68	None	Unknown - PCR failed
69	None	No hit found (NCBI/GeneDB)			342
70	None	Conserved hypothetical/conserved hypothetical	Tb927.8.3200/Tb927.8.3210	Intergenic/CDS. Spans region from 49 bp at 3' end of Tb927.8.3200 ORF to 213 bp upstream of Tb927.8.3210 ORF.	809
72	None	Conserved hypothetical	Tb10.70.4610	CDS.	375
73	None	Nucleobase-nucleoside transporter 8.1/nucleobase-nucleoside transporter (putative)	Tb11.02.1100/Tb11.02.1105/Tb11.02.1106	CDS.	244
74	Growth arrest from day 3	kDNA, minicircle		Minicircle.	691
75	None	Dynein intermediate chain IC78 (putative)/conserved hypothetical	Tb11.02.2640/Tb11.02.2650	Intergenic. Spans region 943 bp downstream of Tb11.02.2640 ORF to 230 bp upstream of Tb11.02.2650 ORF.	395
76	None	Single strand specific nuclease (putative)	Tb927.6.1650	CDS/intergenic. Overlaps last 14 bp of Tb927.6.1650 ORF, finishing 589 bp upstream of Tb927.6.1640 ORF.	185
77	None	Phosphatidylinositol 3- related kinase (putative)	Tb11.01.6300	CDS.	214
78	None	Conserved hypothetical	Tb927.3.4610	CDS.	800
79	None	Conserved hypothetical/retrotransposon hot spot protein	Tb09.244.2170/Tb09.244.2180 and others	Intergenic. Spans region 414 bp downstream of Tb09.244.2170 ORF to 1252 bp upstream of Tb09.244.2180 ORF.	222
81	None	Fatty acyl CoA synthetase (putative)	Tb10.70.4200	CDS.	230
83	None	Conserved hypothetical/aminomethyltransferase (putative)	Tb11.01.1450/Tb11.01.1440	CDS/intergenic. Spans last 455 bp of Tb11.01.1450 ORF to 20 bp upstream of Tb11.01.1440 ORF.	720
85	None	Conserved hypothetical/glutaredoxin (putative)	Tb11.47.0013/Tb11.47.0012	Intergenic. Spans region 70 bp downstream of Tb11.47.0013 ORF to 141 bp upstream of Tb11.47.0012 ORF.	1000
86	None	Two PCR products. 1: rRNA large subunit epsilon; 2: sequencing failed	Tb927.6.181		1: 250; 2: 871
87	Slower growth from day 3	Two PCR products. 1: subtelomeric repeats; 2: sequencing failed		Product 1: intergenic.	1: 350; 2: 1600
88	None	Conserved hypothetical	Tb927.7.6740	CDS.	404
89	None	Conserved hypothetical/conserved hypothetical	Tb927.5.3640/Tb927.5.3650	Intergenic/CDS. Spans region 332 bp downstream of Tb927.5.3640 ORF to include first 772 bp of Tb927.5.3650 ORF.	1000
90	None	Unknown - PCR failed
91	None	No hit found (NCBI/GeneDB)			243
92	None	Paraflagellar rod protein (putative)/ubiquitin-conjugating enzyme (putative)	Tb927.7.6970/Tb927.7.6960	Intergenic. Spans region 757 bp downstream of Tb927.7.6970 ORF to 1612 bp upstream of Tb927.7.6960 ORF.	297
93	None	Unknown - PCR failed
94	None	Unknown - PCR failed
95	None	Unknown - PCR failed
96	None	Unknown - PCR failed
97	None	Highly repetitive sequence chromosome 9	Highly repetitive sequence
98	None	Unknown - PCR failed
99	None	Insert too small/no insert so no sequence obtained			40
100	None	GB4 microtubule-associated protein	GB4	CDS	200
101	Growth arrest from day 6	kDNA inverted repeats	kDNA		520
102	None	Conserved hypothetical/conserved hypothetical	Tb11.01.1260/Tb11.01.1250	CDS/intergenic.Spans last 150 bp Tb11.01.1260 ORF to 339 bp upstream of Tb11.01.1250 ORF.	600
103	None	Unknown - sequencing failed			150
104	None	Unknown - PCR failed
105	None	Unknown - PCR failed
106	None	Unknown - PCR failed
107	None	Conserved hypothetical	Tb927.7.3150	CDS/intergenic. Spans last 1100 bp of Tb927.7.3150 ORF and 7 bp of 3' UTR	1100
108	None	Conserved hypothetical	Tb927.5.2620	CDS	400
109	Growth arrest from day 3	Unknown - PCR failed
110	None	Unknown - PCR failed
111	None	Unknown - PCR failed
112	None	Unknown - sequencing failed			550
113	None	Unknown - sequencing failed			1100
114	None	Unknown - PCR failed
115	None	Unknown - PCR failed
117	None	Unknown - PCR failed
118	V. poor growth	Unknown - PCR failed
119	None	Unknown - PCR failed
120	None	Satellite sequence			400
121	None	Kinetoplast DNA inverted repeats			1000
122	Slightly slower growth from day 3-6, then recovers	Unknown - PCR failed
123	None	Hypothetical	Tb927.8.2370	CDS.	400
124	None	Hypothetical	Tb10.61.0120	CDS.	80
125	None	Paraflagellar rod protein	Tb927.3.5310	CDS.	520
126	None	Conserved hypothetical/monoglyceride lipase (putative)	Tb927.8.8010/Tb927.8.8020	CDS/intergenic. Spans last 171 bp of Tb927.8.8010 ORF to 416 bp upstream of Tb927.8.8020 ORF.	439
127	Slightly faster growth from day 3	Cytochrome C oxidase (maxicircle)	Maxicircle		95
128	None	Intergenic sequence between XPA-interacting protein/aminopeptidase (putative)	Tb11.02.1040/Tb11.02.1070	Intergenic. Spans region 4015 bp downstream of Tb11.02.1040 ORF to 5034 bp upstream of Tb11.02.1070 ORF.	580
129	None	vacuolar protein sorting-associated protein 35 (putative)	Tb10.70.5460	CDS.	740
130	None	Unknown - PCR failed
131	None	No hit found (NCBI/GeneDB)			216
132	None	Intergenic sequence between conserved hypothetical and 18S rRNA	Tb927.7.6880/Tb927.7.6881	Intergenic. Spans region 4370 downstream of Tb927.7.6880 ORF to 1427 bp upstream of Tb927.7.6881 ORF.	450
133	None	Unknown - sequencing failed
134	Faster growth from day 6	Receptor-type adenylate cyclase GRESAG4/hypothetical	Tb10.61.0280/Tb10.61.0270	Intergenic. Spans region 807 bp downstream of Tb10.61.0280 ORF to 1941 bp upstream of Tb10.61.0270 ORF.	800
135	V. slightly slower growth from day 6	Protein kinase (putative)/sugar transporter (putative)	Tb11.02.3010/Tb11.02.3020	Intergenic. Spans region 188 bp downstream of Tb11.02.3010 ORF to 675 bp upstream of Tb11.02.3020 ORF.	222
136	None	Two PCR products. 1: cysteine peptidase precursor (Clan CA, family C1, cathepsin-like); 2: sequence failed	Tb927.6.960 and others	CDS.	1: 200; 2: 400
137	Faster growth from day 6	No hit found (NCBI/GeneDB)			1000
138	None	Conserved hypothetical/C/D sno RNA	Tb927.8.2060/Tb927.8.2062/Tb927.8.2064	CDS/intergenic of all genes. Spans 3` end of Tb927.8.2060 ORF to end of Tb927.8.2064 ORF.	596
139	None	ESAG, pseudogene	Tb927.2.910	CDS.	203
140	None	VSG degenerate fragment/VSG pseudogene (putative)	Tb09.v2.0250/Tb09.244.1590	Intergenic. Spans region 682 bp downstream of Tb09.v2.0250 ORF to 1362 bp upstream of Tb09.244.1590 ORF.	306
141	None	Cysteine peptidase (ubiquitin carboxyl-terminal hydrolase)/kinesin (putative)	Tb927.5.2400/Tb927.5.2410	Intergenic. Spans region 150 bp downstream of Tb927.5.2400 ORF to 1961 bp upstream of Tb927.5.2410 ORF.	1100
142	None	Protein kinase (putative)	Tb09.160.0930	CDS.	300
143	None	VSG (point mutation)/VSG (frameshift)	Tb09.244.1690/Tb09.244.1680	Intergenic. Spans region 927 bp downstream of Tb09.244.1690 ORF to 130 bp upstream of Tb09.244.1680 ORF.	173
144	V. slightly slower growth from day 3	subtelomeric/rRNA/retrotransposon hot spot protein			1500
145	None	No hit found (NCBI/GeneDB)			564
146	None	No hit found (NCBI/GeneDB)			330
147	None	Conserved hypothetical/conserved hypothetical	Tb09.211.0830/Tb09.211.0820	CDS/intergenic/CDS.	570
148	None	rRNA cluster	tmp.1.100/tmp.1.60		139
149	None	Conserved hypothetical/conserved hypothetical	Tb10.70.5860/Tb10.70.5850	Intergenic. Spans region 109 bp downstream of Tb10.70.5860 ORF to 728 bp upstream of Tb10.70.5850 ORF.	405
150	None	Telomere associated protein	Tb927.7.830	CDS.	550
151	None	Unknown - sequencing failed	close match to VSG		1800
152	None	No hit found (NCBI/GeneDB)			1000
153	Slower growth from day 3	Two PCR products. 1: conserved hypothetical/proteasome regulatory non-ATPase subunit 11(RPN11); 2: ubiquinol cytochrome C reductase (putative)	Tb10.70.4590/RPN11; Tb927.4.4990 or Tb927.8.7430	Product 1) Intergenic. Spans region 700 bp downstream of Tb10.70.4590 ORF to 300 bp upstream of RPN11. Product 2) Spans either Tb927.4.4990 ORF or Tb927.8.7430 ORF and 3` sequence.	1: 700; 2: 450
155	None	Hypothetical	Tb927.2.2090	CDS.	600
156	None	Unknown - sequencing failed			300
157	None	Downstream of VSG pseudogene	Tb09.244.1280	Intergenic. 1300 bp downstream of Tb09.244.1280 ORF.	650
158	None	kDNA minicircle	kDNA minicircle		600
159	None	Unknown - PCR failed
160	None	Unknown - PCR failed
161	None	Unknown - PCR failed
162	None	Retrotransposon hotspot protein	Tb927.1.450 and others		650
163	None	Unknown - PCR failed
164	None	Retrotransposon hotspot protein	Tb927.2.720 and others	Intergenic. Just downstream of Tb927.2.720 ORF.	350
165	None	Conserved hypothetical	Tb10.70.3090	CDS.	1300
166	None	Unknown - PCR failed
167	None	No hit found (NCBI/GeneDB)			500
168	None	Cyclophilin type peptidyl-prolyl cis-trans isomerase precursor (putative)	Tb927.2.1560	Intergenic. Close match to sequence 700 bp downstream of Tb927.2.1560 ORF (not 100%).	700
169	None	Conserved hypothetical	Tb10.61.0200	CDS.	200
170	None	Conserved hypothetical/conserved hypothetical	Tb11.02.4510/Tb11.02.4500	Intergenic/CDS. Spans region 684 bp downstream of Tb11.02.4510 ORF to first 362 bp of Tb11.02.4500 ORF.	575
172	None	Metallo-peptidase, Clan ME, Family M16/conserved hypothetical	Tb09.160.3110/Tb09.160.3120	Intergenic/CDS. Spans region 556 bp downstream of Tb09.160.3110 ORF to first 1644 bp of Tb09.160.3120 ORF.	1971
173	None	Conserved hypothetical	Tb927.5.2650	CDS.	220
174	Slower growth from day 3	Dynein heavy chain (putative)	Tb927.3.930	CDS.	450
176	None	No hit found (NCBI/GeneDB)			600
177	None	Hypothetical	Tb927.7.6750	CDS.	1500
179	None	No hit found (NCBI/GeneDB)			50
180	None	No hit found (NCBI/GeneDB)			1000
181	None	VSG mini-exon repeat for spliced leader segment	VSG		1300
182	None	Receptor-type adenylate cyclase	Tb927.8.7940	CDS/intergenic. Spans last 139 bp of Tb927.8.7940 and 161 bp of downstream sequence.	300
183	None	Intergenic sequence, chromosome 3 (2 hits)			300
184	None	Unknown - PCR failed
186	None	Hypothetical protein/conserved hypothetical protein	Tb10.70.1930/Tb10.70.1910	Intergenic. Spans region 995 bp downstream of Tb10.70.1930 ORF to 1200 bp upstream of Tb10.70.1910 ORF.	630
187	Growth arrest from day 6	Conserved hypothetical/conserved hypothetical (zinc finger protein)	Tb09.211.1940/Tb09.211.1950	CDS/intergenic/CDS.	1000
189	None	Hydin/splicing factor 3A (putative)	Tb927.6.3150/Tb927.6.3160	CDS/intergenic. Spans last 363 bp Tb927.6.3150 ORF to 269 bp upstream of Tb927.6.3160 ORF.	1200
190	None	Hypothetical	Tb927.5.420	CDS.	150
191	None	Conserved hypothetical	Tb10.6k15.3040	CDS.	540
192	None	Unknown - PCR failed
193	None	Unknown - PCR failed
194	Slightly slower growth from day 3	Unknown - PCR failed
196	None	Unknown - PCR failed
199	None	Unknown - PCR failed			200
200	None	Unknown - sequencing failed			200
201	None	Conserved hypothetical/hypothetical	Tb11.02.0560/Tb11.02.0550	CDS/intergenic for both ORFs.	600
202	None	VSG pseudogene	Tb10.v4.0205	CDS/intergenic.
203	None	Conserved hypothetical/conserved hypothetical	Tb927.6.3010/ Tb 927.6.3020	CDS/intergenic.	1300
204	None	Repetitive sequence			100
205	None	Unknown - PCR failed			200
206	None	Conserved hypothetical	Tb10.70.2730	CDS	400
207	None	No hit found (NCBI/GeneDB)
208	None	Repetitive sequence, between ESAG5 and rRNA genes	Tb927.7.6860/Tb927.7.6863	Intergenic. Repetitive sequence 6102 bp downstream for Tb927.7.6860 ORF and ~2200 bp upstream of Tb927.7.6863 ORF.	700
209	V. slightly slower growth from day 3	Conserved hypothetical (GPI anchored)	Tb927.5.3260	CDS.	520
210	None, but morphologically abnormal	Intergenic region between ESAG5 and 18S rRNA genes	Tb927.2.1920/Tb02_rRNA_17	Intergenic. Spans region 10223 bp downstream of Tb927.2.1920 ORF and 2816 bp upstream of Tb02_rRNA_17 ORF.	750
211	Slower growth from day 3	Two PCR products. 1: TOR1; 2: subtelomeric repeats	Tb10.6k15.2060	CDS.	1: 660; 2: 560
212	None	Two PCR products. 1: Fructose-1,6-bisphosphate (cytosolic); 2: sequencing failed	Tb09.211.0540	CDS.	1: 700; 2: 2121
214	None	No hit found (NCBI/GeneDB)			352
215	None	Intergenic sequence between ESAG and VSG genes		Intergenic.	573
216	None	Intergenic sequence in VSG locus	Chromosome 9.	Intergenic - 5 hits in VSG locus on chromosome 9.	147
218	None	Retrotransposon hot spot protein (putative)	Tb927.2.280 and others	CDS/intergenic.	166
219	None	Conserved hypothetical/conserved hypothetical/conserved hypothetical.	Tb927.3.2010/Tb927.3.2000/Tb927.3.1990	intergenic/CDS/intergenic. Spans region from 190 bp downstream for Tb927.3.2010 ORF to 681 bp upstream of Tb927.3.1990 ORF.	1043
221	None	Retrotransposon hotspot protein	Tb927.1.450 and others
222	None	Retrotransposon hotspot protein pseudogene	Tb10.100.0020	CDS/intergenic.	166
223	V. slightly slower growth from day 6	Two PCR products. 1: Conserved hypothetical; 2: retrotransposon hotspot protein pseudogene	Tb927.2.6080; or Tb927.4.100	CDS.	1: 586; 2: 255
224	None	Intergenic sequence between retrostransposon hot spot proteins		Intergenic. Multiple hits.	175
230	None	Telomeric repeats			336
231	None	Unknown - PCR failed
232	None	Unknown - PCR failed
235	None	VSG pseudogene	Tb09.354.0220	CDS/intergenic.	688
236	None	Protein kinase (putative)/conserved hypothetical	Tb10.05.0200/Tb10.05.0190	Intergenic/CDS. Spans region from 903 bp downstream of Tb10.05.022 ORF to first 337 bp of Tb10.05.1090 ORF.	388
237	None	Intergenic sequence between ubiquitin-conjugating enzyme E2 (putative) and conserved hypothetical	Tb11.01.5510/Tb11.01.5530	Intergenic. Spans region from 1576 bp downstream of Tb11.01.5510 ORF to 1148 bp upstream of Tb11.01.5530 ORF.	443
238	None	No hit found (NCBI/GeneDB)			151
240	None	VSG221 expression site			255
241	None	VSG/VSG mini-exon repeat for splice leader	Tb11.51.0005 and repeat sequences	CDS/intergenic. Multiple hits on Chromosome 11.	530
